# Supplementary material for: Kitchen garden, dietary diversity, and women’s health in rural eastern India: a mixed method study
Source: Front Public Health. 2025 Feb 19;13:1465169. doi: 10.3389/fpubh.2025.1465169 (PMC11880206; doi:10.3389/fpubh.2025.1465169)
Supplement: Supplementary file 1 [file Table_1.xlsx]

## Sheet: kitchen garden questionnaire
Name	Age	Name of Block	GPLF	CLF	SHG_Member	Family _members	Children	Income	Occupation	Agricultural_land	IHHL	Domestic_animals	Marketplace	Marketplace_distance	Meal_frequency	Vegetable_source	Vegetable_source	Cereal_source	Nonveg_consumption	KG	KG_adequacy	KG_availability	KG_seasonality	Type_KG_vegetable	Type_KG	DDS	DDS=5_or_more
Jhunu Behera	36	Angul	Sabalbhanga-A	Baluakata	Yes	5	0	5000-10000	Community cadre (ASHA/ AWW/ ANM/ CRP/ ANY OTHER)	Yes	Yes	Yes	Yes	<5 Km	3 times or more	Kitchen garden	PDS	Yes	Market	Yes	Yes	Yes		3 or more	Rectangle	8	Y
Janani Sahu	32	Angul	Sabalbhanga-A	Baluakata	Yes	6	1	Not responded	Community cadre (ASHA/ AWW/ ANM/ CRP/ ANY OTHER)	Yes	Yes	Yes	Yes	<5 Km	3 times or more	Kitchen garden	PDS	Yes	Market	Yes	No	No		3 or more	Rectangle	8	Y
Sairimbri Bahera	30	Angul	Sabalbhanga-A	Baluakata	Yes	8	2	>10000	Homemaker	Yes	Yes	Yes	Yes	<5 Km	3 times or more	Kitchen garden	PDS	Yes	Market	Yes	No	Yes		3 or more	Rectangle	7	Y
Pushpanjali Nayak	32	Angul	Matiasahi	Goudasahi	Yes	5	0	Not responded	Community cadre (ASHA/ AWW/ ANM/ CRP/ ANY OTHER)	Yes	Yes	Yes	Yes	<5 Km	3 times or more	Kitchen garden	PDS	Yes	Backyard poultry/goatary	Yes	No	No	summer	3 or more	Rectangle	7	Y
Sasmita Pattanaik	42	Angul	Matiasahi	Goudasahi	Yes	4	0	Not responded	Homemaker	Yes	Yes	Yes	Yes	>5 Km	1-2 times	Kitchen garden	PDS	Yes	Market	Yes	Yes	No	summer	3 or more	Rectangle	6	Y
Sumitra Behera	24	Angul	Matiasahi	Goudasahi	Yes	6	2	Not responded	Homemaker	Yes	No	Yes	Yes	<5 Km	3 times or more	Market	PDS	Yes	Market	No						6	Y
Ratnaprabha Behera	29	Angul	Matiasahi	Goudasahi	Yes	5	0	Not responded	Homemaker	Yes	Yes	Yes	Yes	<5 Km	3 times or more	Market	PDS	Yes	Market	No						8	Y
Saibani Sahu	46	Angul	Matiasahi	Goudasahi	Yes	5	0	Not responded	Community cadre (ASHA/ AWW/ ANM/ CRP/ ANY OTHER)	Yes	Yes	Yes	Yes	<5 Km	3 times or more	Kitchen garden	Agricultural land	Yes	Market	Yes	No	No	summer	3 or more	Rectangle	7	Y
Pujari Behera	42	Angul	Matiasahi	Goudasahi	Yes	7	0	Not responded	Homemaker	Yes	Yes	Yes	Yes	<5 Km	3 times or more	Kitchen garden	PDS	Yes	Market	Yes	Yes	Yes		3 or more	Rectangle	8	Y
Pratima Mishra	51	Angul	Inkarabandha	Nuapada A	Yes	8	1	Not responded	Community cadre (ASHA/ AWW/ ANM/ CRP/ ANY OTHER)	Yes	Yes	Yes	Yes	<5 Km	3 times or more	Kitchen garden	Agricultural land	Yes	Market	Yes	No	No		3 or more	Rectangle	4	N
Amlabati Biswal	35	Angul	Inkarabandha	Nuapada A	Yes	8	2	Not responded	Homemaker	Yes	Yes	Yes	Yes	<5 Km	3 times or more	Market	PDS	Yes	Market	No						2	N
Mitali Pradhan	25	Angul	Inkarabandha	Nuapada A	Yes	6	0	Not responded	Homemaker	Yes	Yes	Yes	Yes	<5 Km	3 times or more	Kitchen garden	Market	Yes	Market	Yes	No	No		3 or more	Rectangle	5	N
Monami Dehury	21	Angul	Inkarabandha	Nuapada A	Yes	6	0	Not responded	Homemaker	Yes	Yes	Yes	Yes	<5 Km	3 times or more	Kitchen garden	Market	Yes	Market	Yes	No	No		3 or more	Rectangle	5	N
Ranu Saha Bhui	23	Angul	Inkarabandha	Nuapada A	Yes	5	1	Not responded	Homemaker	Yes	Yes	Yes	Yes	<5 Km	3 times or more	Kitchen garden	Agricultural land	Yes	Market	Yes	No	No		3 or more	Rectangle	6	Y
Laxmi Sahu	25	Angul	Inkarabandha	Nuapada A	Yes	4	0	Not responded	Homemaker	Yes	Yes	Yes	Yes	<5 Km	3 times or more	Market	Market	Yes	Market	No						5	N
Mamata Sahu	32	Angul	Angarabandha	Amrutpatna	Yes	4	0	>10000	Community cadre (ASHA/ AWW/ ANM/ CRP/ ANY OTHER)	Yes	Yes	No	Yes	<5 Km	3 times or more	Kitchen garden	PDS	Yes	Market	Yes	Yes	No		3 or more	Rectangle	8	Y
Bina Sahu	25	Angul	Angarabandha	Amrutpatna	Yes	4	0	>10000	Community cadre (ASHA/ AWW/ ANM/ CRP/ ANY OTHER)	Yes	Yes	Yes	Yes	>5 Km	3 times or more	Kitchen garden	PDS	Yes	Market	Yes	Yes	No		3 or more	Rectangle	8	Y
Sumati Sahu	37	Angul	Angarabandha	Amrutpatna	Yes	5	0	5000-10000	Homemaker	Yes	Yes	Yes	Yes	>5 Km	3 times or more	Kitchen garden	PDS	No		Yes	Yes	Yes		3 or more	Rectangle	5	N
Bhabini Sahu	35	Angul	Angarabandha	Amrutpatna	Yes	4	0	5000-10000	Homemaker	Yes	Yes	No	Yes	<5 Km	3 times or more	Market	PDS	Yes	Market	No						5	N
Minati sahu	26	Angul	Angarabandha	Amrutpatna	Yes	7	1	5000-10000	Homemaker	Yes	Yes	Yes	Yes	<5 Km	3 times or more	Kitchen garden	PDS	Yes	Market	Yes	Yes	No		3 or more	Rectangle	6	Y
Rina Sahu	34	Angul	Angarabandha	Amrutpatna	Yes	4	0	5000-10000	Homemaker	Yes	No	No	Yes	<5 Km	3 times or more	Kitchen garden	PDS	Yes	Backyard poultry/goatary	Yes	No	No		3 or more	Rectangle	5	N
Bilasi Sahu	28	Angul	Angarabandha	Amrutpatna	Yes	6	1	5000-10000	Homemaker	Yes	Yes	Yes	Yes	<5 Km	3 times or more	Kitchen garden	PDS	Yes	Market	Yes	Yes	No		3 or more	Rectangle	6	Y
Rina sahu	30	Angul	Angarabandha	Amrutpatna	Yes	4	1	5000-10000	Homemaker	Yes	Yes	Yes	Yes	<5 Km	3 times or more	Market	PDS	Yes	Market	No						7	Y
Janhabi laohra	30	Angul	Angarabandha	Amrutpatna	Yes	6	1	5000-10000	Homemaker	Yes	Yes	Yes	Yes	<5 Km	3 times or more	Kitchen garden	PDS	Yes	Backyard poultry/goatary	Yes	Yes	No		3 or more	Rectangle	10	Y
Umar Behera	28	Angul	Angarabandha	Amrutpatna	Yes	4	0	5000-10000	Homemaker	Yes	Yes	Yes	Yes	<5 Km	3 times or more	Kitchen garden	PDS	Yes	Backyard poultry/goatary	Yes	No	Yes		3 or more	Round bed	8	Y
Sila matiari	25	Angul	Angarabandha	Amrutpatna	Yes	12	1	>10000	Homemaker	Yes	Yes	Yes	Yes	<5 Km	3 times or more	Market	Agricultural land	Yes	Market	No						5	N
Babita Pradhan	38	Angul	Angarabandha	Amrutpatna	Yes	4	0	>10000	Homemaker	Yes	Yes	Yes	Yes	<5 Km	1-2 times	Market	PDS	Yes	Market	No						5	N
Tuni katara	35	Angul	Angarabandha	Amrutpatna	Yes	5	0	>10000	Homemaker	Yes	Yes	No	Yes	<5 Km	3 times or more	Market	PDS	Yes	Market	No	Yes	No		3 or more		4	N
Laxmi Sahu	40	Angul	Angarabandha	Amrutpatna	Yes	3	0	5000-10000	Homemaker	Yes	Yes	No	Yes	<5 Km	3 times or more	Kitchen garden	PDS	Yes	Market	Yes	No	No		3 or more	Round bed	7	Y
Rashmita Das	26	Angul	Angarabandha	Amrutpatna	Yes	6	0	>10000	Homemaker	Yes	Yes	No	Yes	<5 Km	1-2 times	Kitchen garden	PDS	Yes	Market	Yes	Yes	No		3 or more	Rectangle	7	Y
Janani Sahu	30	Angul	Sabalbhanga-A	Baluakata	Yes	9	0	>10000	Homemaker	Yes	Yes	Yes	Yes	<5 Km	3 times or more	Kitchen garden	PDS	Yes	Market	Yes	No	No		3 or more	Rectangle	7	Y
Ratnamanjari Pradhan	35	Angul	Sabalbhanga-A	Baluakata	Yes	5	0	5000-10000	Homemaker	Yes	Yes	No	Yes	<5 Km	3 times or more	Market	PDS	Yes	Market	No						6	Y
Lilibala pradhan	28	Angul	Sabalbhanga-A	Baluakata	Yes	6	1	5000-10000	Homemaker	Yes	Yes	Yes	Yes	<5 Km	3 times or more	Kitchen garden	PDS	Yes	Market	Yes	No	Yes		3 or more	Rectangle	8	Y
Rina behera	25	Angul	Sabalbhanga-A	Baluakata	Yes	4	0	5000-10000	Homemaker	Yes	Yes	Yes	Yes	<5 Km	3 times or more	Kitchen garden	PDS	Yes	Backyard poultry/goatary	Yes	Yes	No		3 or more	Round bed	8	Y
Sourendri Dehury	22	Angul	Sabalbhanga-A	Baluakata	No	4	1	5000-10000	Homemaker	Yes	Yes	No	Yes	<5 Km	3 times or more	Kitchen garden	PDS	Yes	Market	Yes	Yes	No		3 or more	Rectangle	8	Y
Rupei sahu	17	Angul	Sabalbhanga-A	Baluakata	No	6	0	5000-10000	Student	Yes	Yes	Yes	Yes	<5 Km	3 times or more	Kitchen garden	PDS	Yes	Market	Yes	No	Yes		3 or more	Rectangle	9	Y
Biphala Behera	40	Angul	Sabalbhanga-A	Baluakata	Yes	4	0	>10000	Homemaker	Yes	Yes	Yes	Yes	<5 Km	3 times or more	Kitchen garden	Agricultural land	Yes	Market	Yes	Yes	Yes		3 or more	Rectangle	7	Y
Katiki Sahu	25	Angul	Sabalbhanga-A	Baluakata	Yes	8	1	>10000	Homemaker	Yes	Yes	Yes	Yes	<5 Km	3 times or more	Market	PDS	Yes	Market	No						7	Y
Sasi Sahu	28	Angul	Sabalbhanga-A	Baluakata	Yes	7	0	>10000	Homemaker	Yes	Yes	Yes	Yes	<5 Km	3 times or more	Kitchen garden	Agricultural land	Yes	Backyard poultry/goatary	Yes	No	Yes		3 or more	Rectangle	9	Y
Sourendra Dehuri	22	Angul	Sabalbhanga-A	Baluakata	No	7	2	>10000	Homemaker	No	Yes	No	Yes	<5 Km	3 times or more	Kitchen garden	PDS	Yes	Market	Yes	No	No		3 or more	Rectangle	7	Y
Janani Sahu	45	Angul	Sabalbhanga-A	Baluakata	Yes	5	0	5000-10000	Homemaker	Yes	Yes	No	Yes	<5 Km	1-2 times	Market	PDS	Yes	Backyard poultry/goatary	No						6	Y
Maghini Sahu	24	Angul	Sabalbhanga-A	Baluakata	Yes	8	2	>10000	Homemaker	Yes	Yes	Yes	Yes	<5 Km	3 times or more	Kitchen garden	PDS	Yes	Market	Yes	No	Yes		3 or more	Rectangle	8	Y
Sipi Sahu	24	Angul	Inkarabandha	Nuapada A	Yes	4	0	5000-10000	Homemaker	Yes	Yes	Yes	Yes	<5 Km	3 times or more	Kitchen garden	PDS	Yes	Market	Yes	Yes	Yes		3 or more	Rectangle	6	Y
Pinu Biswal	27	Angul	Inkarabandha	Nuapada A	Yes	7	1	5000-10000	Homemaker	Yes	Yes	No	Yes	<5 Km	3 times or more	Market	PDS	Yes	Market	No						6	Y
Mini Naik	16	Angul	Matiasahi	Goudasahi	No	9	0	>10000	Student	Yes	Yes	Yes	Yes	<5 Km	3 times or more	Kitchen garden	PDS	Yes	Backyard poultry/goatary	Yes	No	No		3 or more	Rectangle	7	Y
Anjali Naik	19	Angul	Matiasahi	Goudasahi	No	9	0	>10000	Student	Yes	Yes	Yes	Yes	<5 Km	3 times or more	Kitchen garden	Agricultural land	Yes	Market	Yes	No	No		3 or more	Rectangle	7	Y
Khujari Behera	26	Angul	Matiasahi	Goudasahi	Yes	6	1	>10000	Homemaker	Yes	Yes	No	Yes	<5 Km	3 times or more	Kitchen garden	PDS	Yes	Market	Yes	Yes	Yes		3 or more	Landless	6	Y
Abala Bhutia	39	Angul	Matiasahi	Goudasahi	Yes	3	0	<5000	Homemaker	No	Yes	Yes	Yes	<5 Km	3 times or more	Market	PDS	Yes	Backyard poultry/goatary	No						5	N
Sufala Behera	32	Angul	Matiasahi	Goudasahi	Yes	5	0	5000-10000	Homemaker	Yes	Yes	No	Yes	<5 Km	3 times or more	Kitchen garden	Market	Yes	Market	Yes	No	Yes		3 or more	Landless	7	Y
Banita Sith	21	Angul	Matiasahi	Goudasahi	No	5	1	>10000	Student	Yes	Yes	Yes	Yes	<5 Km	3 times or more	Kitchen garden	PDS	Yes	Market	Yes	Yes	No		3 or more	Rectangle	7	Y
Bhabani Behera	34	Angul	Matiasahi	Goudasahi	Yes	4	0	>10000	Homemaker	Yes	Yes	Yes	Yes	<5 Km	3 times or more	Kitchen garden	Market	Yes	Market	Yes	Yes	Yes		3 or more	Round bed	8	Y
Uma Naik	38	Angul	Matiasahi	Goudasahi	Yes	5	0	>10000	Homemaker	Yes	Yes	Yes	Yes	<5 Km	3 times or more	Market	Market	Yes	Market	No						7	Y
Gini Naik	28	Angul	Matiasahi	Goudasahi	Yes	6	0	5000-10000	Homemaker	Yes	Yes	No	Yes	<5 Km	1-2 times	Market	PDS	Yes	Market	No						5	N
Little Pragnya Dehury	17	Angul	Inkarabandha	Nuapada A	No	6	0	5000-10000	Student	Yes	Yes	No	Yes	<5 Km	3 times or more	Market	PDS	Yes	Backyard poultry/goatary	No						6	Y
Manasi Manajayasna Biswal	24	Angul	Inkarabandha	Nuapada A	Yes	5	1	5000-10000	Homemaker	Yes	Yes	Yes	Yes	<5 Km	3 times or more	Kitchen garden	PDS	Yes	Market	Yes	Yes	Yes		3 or more	Rectangle	8	Y
Pinu Biswal	32	Angul	Inkarabandha	Nuapada A	Yes	7	0	>10000	Homemaker	Yes	Yes	Yes	Yes	<5 Km	3 times or more	Kitchen garden	Agricultural land	Yes	Backyard poultry/goatary	Yes	No	Yes		3 or more	Rectangle	8	Y
Kanya kumari Biswal	17	Angul	Inkarabandha	Nuapada A	No	6	0	5000-10000	Student	Yes	Yes	No	Yes	<5 Km	3 times or more	Market	PDS	Yes	Backyard poultry/goatary	No						6	Y
Susree Sarita Biswal	19	Angul	Inkarabandha	Nuapada A	No	5	0	5000-10000	Student	No	Yes	Yes	Yes	<5 Km	3 times or more	Market	PDS	Yes	Backyard poultry/goatary	No						5	N
Sipi Sahu	28	Angul	Inkarabandha	Nuapada A	Yes	4	0	5000-10000	Homemaker	Yes	Yes	Yes	Yes	<5 Km	3 times or more	Kitchen garden	PDS	Yes	Market	Yes	No	Yes		3 or more	Rectangle	7	Y
Pinu Biswal	36	Angul	Inkarabandha	Nuapada A	Yes	8	0	>10000	Homemaker	Yes	Yes	Yes	Yes	<5 Km	3 times or more	Kitchen garden	Market	Yes	Market	Yes	No	Yes		3 or more	Rectangle	8	Y
Bhaleri Pande	30	Athamalik	kampala	Chepra	Yes	6	0	5000-10000	Community cadre (ASHA/ AWW/ ANM/ CRP/ ANY OTHER)	Yes	Yes	Yes	No	>5 Km	3 times or more	Kitchen garden	Agricultural land	Yes	Backyard poultry/goatary	Yes	Yes	No	summer	3 or more	Rectangle	8	Y
Julirani Mishra	30	Athamalik	Kampala	Chepra	Yes	7	1	5000-10000	Community cadre (ASHA/ AWW/ ANM/ CRP/ ANY OTHER)	Yes	Yes	Yes	Yes	>5 Km	3 times or more	Kitchen garden	Agricultural land	Yes	Market	Yes		No	summer	3 or more	Rectangle	7	Y
Manjulata Biswal	31	Athamalik	Kampala	Chepra	Yes	6	0	<5000	Homemaker	Yes	Yes	Yes	Yes	>5 Km	1-2 times	Market	Agricultural land	Yes	Market	No						5	N
Sangita Biswal	23	Athamalik	Kampala	Chepra	Yes	5	1	<5000	Homemaker	Yes	Yes	Yes	Yes	>5 Km	3 times or more	Market	Agricultural land	Yes	Backyard poultry/goatary	No						7	Y
Arati Biswal	30	Athamalik	Kampala	Chepra	Yes	5	1	5000-10000	Homemaker	Yes	Yes	Yes	Yes	<5 Km	3 times or more	Kitchen garden	Agricultural land	Yes	Market	Yes	Yes	No		3 or more	Rectangle	7	Y
Pankajini kheti	20	Athamalik	Kampala	Chepra	Yes	6	0	5000-10000	Homemaker	Yes	Yes	Yes	Yes	>5 Km	3 times or more	Above all	Agricultural land	Yes		Yes				3 or more	Rectangle	6	Y
Bharati Pradhan	35	Athamalik	Sanahulla	Similia	Yes	5	0	Not responded	Community cadre (ASHA/ AWW/ ANM/ CRP/ ANY OTHER)	Yes	Yes	Yes	Yes	<5 Km	3 times or more	Kitchen garden	PDS	Yes	Market	Yes	Yes	Yes		3 or more	Rectangle	7	Y
Padmabati Sahu	42	Athamalik	Sanahulla	Similia	Yes	4	0	Not responded	Homemaker	No	Yes	Yes	Yes	<5 Km	3 times or more	Kitchen garden	PDS	Yes	Market	Yes	Yes	Yes		3 or more	Rectangle	6	Y
Bidulata Damaro	42	Athamalik	Sanahulla	Similia	Yes	6	0	Not responded	Homemaker	Yes	Yes	Yes	Yes	<5 Km	3 times or more	Kitchen garden	PDS	Yes	Market	Yes	Yes	Yes		3 or more	Rectangle	5	N
Malati Sahu	36	Athamalik	Sanahulla	Similia	Yes	6	1	Not responded	Homemaker	Yes	Yes	Yes	Yes	<5 Km	3 times or more	Kitchen garden	Agricultural land	Yes	Market	Yes	Yes	Yes		3 or more	Rectangle	7	Y
Bimala Rani	44	Athamalik	Sanahulla	Similia	Yes	6	0	Not responded	Homemaker	No	Yes	Yes	Yes	<5 Km	3 times or more	Kitchen garden	PDS	Yes	Market	Yes	Yes	Yes		3 or more	Rectangle	5	N
Ushabati Sahu	40	Athamalik	kampala	Chepra	Yes	5	0	Not responded	Homemaker	Yes	Yes	Yes	Yes	<5 Km	3 times or more	Kitchen garden	PDS	Yes	Market	Yes	No	No		3 or more	Rectangle	5	N
Manjulata Biswal	32	Athamalik	kampala	Chepra	Yes	5	0	5000-10000	Homemaker	Yes	Yes	No	Yes	>5 Km	3 times or more	Kitchen garden	Agricultural land	Yes	Market	Yes	Yes	Yes		3 or more	Round bed	9	Y
Arati Biswal	39	Athamalik	Kampala	Chepra	Yes	4	0	5000-10000	Homemaker	Yes	Yes	Yes	Yes	>5 Km	3 times or more	Kitchen garden	Agricultural land	Yes	Backyard poultry/goatary	Yes	No	No		3 or more	Rectangle	7	Y
Sangita Biswal	24	Athamalik	Kampala	Chepra	Yes	5	1	5000-10000	Homemaker	Yes	Yes	Yes	Yes	<5 Km	3 times or more	Market	Agricultural land	Yes	Market	No						8	Y
Sasmita Tati	29	Athamalik	Kampala	Chepra	Yes	6	1	5000-10000	Homemaker	No	Yes	No	Yes	>5 Km	3 times or more	Market	PDS	Yes	Backyard poultry/goatary	No						5	N
Jhinarani Pradhan	43	Athamalik	Kampala	Chepra	Yes	4	0	>10000	Homemaker	Yes	Yes	Yes	Yes	>5 Km	3 times or more	Kitchen garden	Agricultural land	Yes	Market	Yes	No	Yes		3 or more	Rectangle	9	Y
Arati Gurandi	22	Athamalik	Kampala	Chepra	No	5	1	5000-10000	Homemaker	Yes	Yes	Yes	Yes	>5 Km	3 times or more	Kitchen garden	PDS	Yes	Market	Yes	No	Yes		3 or more	Rectangle	7	Y
Dipanjali kanra	35	Athamalik	Kampala	Chepra	Yes	3	0	5000-10000	Homemaker	Yes	Yes	Yes	Yes	>5 Km	3 times or more	Kitchen garden	PDS	Yes	Market	Yes	Yes	Yes		3 or more	Rectangle	8	Y
Ranju Abadar	36	Athamalik	Sanahulla	Similia	Yes	8	0	>10000	Homemaker	Yes	Yes	Yes	Yes	<5 Km	3 times or more	Kitchen garden	Agricultural land	Yes	Market	Yes	Yes	Yes		3 or more	Rectangle	9	Y
Sandhyarani Pradhan	42	Athamalik	Sanahulla	Similia	Yes	9	1	>10000	Homemaker	Yes	Yes	Yes	Yes	<5 Km	3 times or more	Kitchen garden	Agricultural land	Yes	Backyard poultry/goatary	Yes	No	No		3 or more	Rectangle	6	Y
Bidulata Adabar	36	Athamalik	Sanahulla	Similia	No	9	1	>10000	Homemaker	Yes	Yes	No	Yes	<5 Km	3 times or more	Market	PDS	Yes	Backyard poultry/goatary	No						5	N
Brundabati Sahu	26	Athamalik	Sanahulla	Similia	Yes	4	1	5000-10000	Homemaker	No	Yes	No	Yes	<5 Km	1-2 times	Market	PDS	Yes	Backyard poultry/goatary	No						6	Y
Rita Adabar	34	Athamalik	Sanahulla	Similia	Yes	7	0	>10000	Homemaker	Yes	Yes	Yes	Yes	<5 Km	3 times or more	Kitchen garden	Agricultural land	Yes	Market	Yes	No	Yes		3 or more	Rectangle	8	Y
Minati Sahu	31	Athamalik	Sanahulla	Similia	Yes	5	0	>10000	Homemaker	Yes	Yes	Yes	Yes	<5 Km	3 times or more	Market	Agricultural land	Yes	Market	No						6	Y
Rita Adabar	37	Athamalik	Sanahulla	Similia	Yes	7	0	<5000	Homemaker	No	Yes	Yes	Yes	<5 Km	1-2 times	Market	PDS	Yes	Backyard poultry/goatary	No				1-2 types		5	N
Barsha Sahu	23	Athamalik	Sanahulla	Similia	Yes	5	0	5000-10000	Homemaker	Yes	Yes	Yes	Yes	<5 Km	3 times or more	Kitchen garden	PDS	Yes	Market	Yes	Yes	No		3 or more	Rectangle	8	Y
Brundabati Sahu	40	Athamalik	Sanahulla	Similia	Yes	8	0	>10000	Homemaker	Yes	Yes	Yes	Yes	<5 Km	3 times or more	Kitchen garden	Agricultural land	Yes	Market	Yes	No	Yes		3 or more	Rectangle	8	Y
Sanjukta Sahu	17	Athamalik	Sanahulla	Similia	No	6	0	5000-10000	Student	Yes	Yes	Yes	Yes	<5 Km	3 times or more	Kitchen garden	PDS	Yes	Market	Yes	Yes	Yes		3 or more	Rectangle	8	Y
Sukumari Tanti	30	Athamalik	Kampala	Chepra	Yes	8	1	5000-10000	Homemaker	No	Yes	No	Yes	>5 Km	1-2 times	Market	PDS	Yes	Backyard poultry/goatary	No						5	N
Sarita Pradhan	37	Kishorenagar	Raniakata	Raniakata	Yes	4	0	5000-10000	Community cadre (ASHA/ AWW/ ANM/ CRP/ ANY OTHER)	Yes	Yes	Yes	Yes	<5 Km	3 times or more	Kitchen garden	PDS	Yes	Market	Yes	Yes	No		3 or more	Rectangle	4	N
Usha Pradhan	35	Kishorenagar	Raniakata	Raniakata	Yes	3	0	<5000	Community cadre (ASHA/ AWW/ ANM/ CRP/ ANY OTHER)	Yes	Yes	Yes	Yes	<5 Km	3 times or more	Kitchen garden	Agricultural land	Yes	Market	Yes	Yes			3 or more	Rectangle	7	Y
Bharati Pradhan	40	kishorenagar	Raniakata	Raniakata	Yes	3	0	<5000	Homemaker	Yes	Yes	Yes	Yes	<5 Km	3 times or more	Kitchen garden	PDS	No		Yes						7	Y
Manjari Dehury	35	kishorenagar	Raniakata	Raniakata	Yes	6	0	5000-10000	Homemaker	No	Yes	Yes	Yes	<5 Km	3 times or more	Market	PDS	Yes	Market	No						3	N
Tilottama Bhuin	45	kishorenagar	Raniakata	Raniakata	Yes	4	0	Not responded	Homemaker	Yes	Yes	Yes	Yes	<5 Km	3 times or more	Market	PDS	Yes	Market	No						4	N
Baijyanti Pradhan	50	kishorenagar	Raniakata	Raniakata	Yes	3	0	Not responded	Homemaker	Yes	Yes	Yes	Yes	<5 Km	3 times or more	Kitchen garden	above ALL	No		Yes	Yes	Yes		3 or more	Rectangle	5	N
Saibalini Amanta	37	kishorenagar	Handapa	Handapa	Yes	3	0	Not responded	Community cadre (ASHA/ AWW/ ANM/ CRP/ ANY OTHER)	Yes	Yes	Yes	Yes	<5 Km	3 times or more	Kitchen garden	PDS	Yes	Market	Yes	Yes			3 or more	Rectangle	7	Y
Pankajini Beheraa	30	kishorenagar	Handapa	Handapa	Yes	3	0	Not responded	Homemaker	No	Yes	Yes	Yes	<5 Km	3 times or more	Market	PDS	Yes	Market	No						9	Y
Gitanjali Behera	38	Kishorenagar	Handapa	Handapa	Yes	4	0	Not responded	Homemaker	No	Yes	Yes	Yes	<5 Km	3 times or more	Market	PDS	Yes	Market	No						5	N
Pravati Nahaka	39	Kishorenagar	Raniakata	Raniakata	Yes	7	0	5000-10000	Homemaker	Yes	Yes	Yes	Yes	<5 Km	3 times or more	Kitchen garden	PDS	Yes	Market	Yes	No	No		3 or more	Rectangle	8	Y
Kadambini pradhan	25	Kishorenagar	Raniakata	Raniakata	Yes	4	1	>10000	Homemaker	Yes	Yes	Yes	Yes	<5 Km	3 times or more	Kitchen garden	Agricultural land	Yes	Market	Yes	Yes	Yes		3 or more	Rectangle	9	Y
Kousalya pradhan	34	Kishorenagar	Raniakata	Raniakata	Yes	6	0	>10000	Homemaker	Yes	Yes	Yes	Yes	<5 Km	3 times or more	Market	PDS	Yes	Market	No						6	Y
Bijayanti Pradhan	18	Kishorenagar	Raniakata	Raniakata	No	5	0	5000-10000	Student	Yes	Yes	Yes	Yes	<5 Km	3 times or more	Kitchen garden	PDS	Yes	Market	Yes	No	No		3 or more	Round bed	8	Y
Prabasini pradhan	40	Kishorenagar	Raniakata	Raniakata	Yes	5	0	>10000	Community cadre (ASHA/ AWW/ ANM/ CRP/ ANY OTHER)	Yes	Yes	Yes	Yes	<5 Km	3 times or more	Kitchen garden	Market	Yes	Market	Yes	Yes	Yes		3 or more	Rectangle	7	Y
Chitrarekha pradhan	29	Kishorenagar	Raniakata	Raniakata	Yes	4	0	5000-10000	Homemaker	Yes	Yes	Yes	Yes	<5 Km	3 times or more	Kitchen garden	PDS	Yes	Market	Yes	Yes	No		3 or more	Rectangle	8	Y
Jamedei Pradhan	39	Kishorenagar	Handapa	Handapa	Yes	6	0	>10000	Homemaker	Yes	Yes	Yes	Yes	>5 Km	3 times or more	Kitchen garden	Market	Yes	Market	Yes	Yes	Yes		3 or more	Rectangle	8	Y
Saila Behera	46	Kishorenagar	Handapa	Handapa	Yes	7	0	5000-10000	Homemaker	Yes	Yes	No	Yes	<5 Km	3 times or more	Market	PDS	Yes	Market	No						6	Y
Bindushree Pradhan	27	Kishorenagar	Handapa	Handapa	Yes	8	1	5000-10000	Homemaker	Yes	Yes	Yes	Yes	<5 Km	3 times or more	Kitchen garden	PDS	Yes	Market	Yes	Yes	No		3 or more	Rectangle	8	Y
Salinimayee Pattanaik	16	Kishorenagar	Handapa	Handapa	No	5	0	5000-10000	Student	Yes	Yes	No	Yes	<5 Km	3 times or more	Kitchen garden	PDS	Yes	Backyard poultry/goatary	Yes	No	No		3 or more	Rectangle	8	Y
Rinkrani Sahoo	30	Kishorenagar	Handapa	Handapa	Yes	6	0	>10000	Homemaker	Yes	Yes	Yes	Yes	<5 Km	3 times or more	Market	Market	Yes	Market	Yes	Yes	Yes		3 or more	Rectangle	6	Y
Lipi Jena	22	Kishorenagar	Handapa	Handapa	No	4	1	5000-10000	Homemaker	No	Yes	No	Yes	<5 Km	3 times or more	Market	PDS	Yes	Backyard poultry/goatary	No						5	N
Sili Sahu	34	Kishorenagar	Handapa	Handapa	Yes	7	0	>10000	Community cadre (ASHA/ AWW/ ANM/ CRP/ ANY OTHER)	Yes	Yes	Yes	Yes	<5 Km	3 times or more	Kitchen garden	Agricultural land	Yes	Market	Yes	Yes	Yes		3 or more	Rectangle	8	Y
Promodini Pradhan	34	Kishorenagar	Handapa	Handapa	Yes	5	0	5000-10000	Homemaker	Yes	Yes	No	Yes	<5 Km	3 times or more	Kitchen garden	PDS	Yes	Market	Yes	No	No		3 or more	Rectangle	8	Y
Pabitra Behera	40	Kishorenagar	Handapa	Handapa	Yes	5	0	5000-10000	Homemaker	No	Yes	No	Yes	<5 Km	1-2 times	Market	PDS	Yes	Market	No						5	N
Kousalya Pradhan	30	Kishorenagar	Raniakata	Raniakata	Yes	7	1	5000-10000	Homemaker	Yes	Yes	Yes	Yes	<5 Km	3 times or more	Kitchen garden	PDS	Yes	Market	Yes	Yes	No		3 or more	Round bed	7	Y
Chitrarekha Pradhan	28	Kishorenagar	Raniakata	Raniakata	Yes	5	0	5000-10000	Homemaker	Yes	Yes	No	Yes	<5 Km	3 times or more	Market	PDS	Yes	Market	No						5	N
Rinkirani Sahu	38	Kishorenagar	Handapa	Handapa	Yes	7	0	5000-10000	Homemaker	No	Yes	No	Yes	<5 Km	3 times or more	Market	PDS	Yes	Market	No						5	N
Sanilimayee Pattanaik	30	Kishorenagar	Handapa	Handapa	Yes	6	0	>10000	Community cadre (ASHA/ AWW/ ANM/ CRP/ ANY OTHER)	Yes	Yes	Yes	Yes	<5 Km	3 times or more	Kitchen garden	Agricultural land	Yes	Market	Yes	No	Yes		3 or more	Rectangle	7	Y
Rinkrani Sahoo	28	Kishorenagar	Handapa	Handapa	Yes	5	0	5000-10000	Homemaker	No	Yes	Yes	Yes	<5 Km	3 times or more	Kitchen garden	PDS	Yes	Backyard poultry/goatary	Yes	No	Yes		3 or more	Round bed	7	Y
Shanti Pradhan	40	Kishorenagar	Rainakata	Rainakata	Yes	3	0	Not responded	honey bee maker	Yes	No	No	Yes	<5 Km	3 times or more	Market	PDS	Yes	Market	No						4	N
Trupty	41	Talcher	Brajanathpur	Belapada	Yes	4	0	Not responded	Community cadre (ASHA/ AWW/ ANM/ CRP/ ANY OTHER)	Yes	Yes	No	Yes	<5 Km	3 times or more	Kitchen garden	PDS	Yes	Market	Yes	No	Yes		3 or more	Rectangle	6	Y
Suchismita Sahu	18	Talcher	Brajanathpur	Belapada	No	4	0	Not responded	Student	No	Yes	No	Yes	<5 Km	3 times or more	Kitchen garden	PDS	Yes	Backyard poultry/goatary	Yes	No	Yes		3 or more	Rectangle	7	Y
Madhuri Nayak	25	Talcher	Brajanathpur	Belapada	Yes	12	2	Not responded	Homemaker	Yes	Yes	No	Yes	<5 Km	3 times or more	Market	Market	Yes	Market	No						7	Y
Pratisruti Sahu	15	Talcher	Brajanathpur	Belapada	No	15	0	Not responded	Student	Yes	Yes	No	Yes	<5 Km	3 times or more	Kitchen garden	Agricultural land	Yes	Market	Yes	No	Yes			Rectangle	7	Y
Laxmipriya Hota	20	Talcher	Brajanathpur	Belapada	No	7	2	Not responded	Homemaker	Yes	Yes	No	Yes	<5 Km	3 times or more	Market	PDS	Yes	Market	No						6	Y
Sitarani Nayak	41	Talcher	Brajanathpur	Belapada	Yes	5	0	Not responded	Ward member	Yes	Yes	Yes	Yes	<5 Km	3 times or more	Kitchen garden	Agricultural land	Yes	Market	Yes	No	Yes		3 or more	Rectangle	7	Y
Subhasmita Sahu	13	Talcher	Brajanathpur	Belapada	No	4	0	Not responded	Student	No	Yes	No	Yes	<5 Km	3 times or more	Kitchen garden	PDS	Yes	Backyard poultry/goatary	Yes	No	No		3 or more	Rectangle	8	Y
Sukhalata Debata	40	Talcher	Kankili	Kakudi	Yes	6	0	Not responded	Community cadre (ASHA/ AWW/ ANM/ CRP/ ANY OTHER)	Yes	Yes	No	Yes	>5 Km	3 times or more	Market	Market	Yes	Backyard poultry/goatary	No						7	Y
Bijayalaxmi Satapathy	18	Talcher	Kankili	Kakudi	No	3	0	Not responded	Student	Yes	Yes	No	Yes	>5 Km	3 times or more	Kitchen garden	PDS	Yes	Market	Yes	No	No		3 or more	Rectangle	7	Y
Sarila Satapathy	47	Talcher	Kankali	Kakudi	Yes	4	0	Not responded	Homemaker	Yes	Yes	No	Yes	<5 Km	3 times or more	Kitchen garden	Agricultural land	No	vegetarian	Yes	No	No		3 or more	Rectangle	6	Y
Sabita rani Tripathy	40	Talcher	Kankili	Kakudi	Yes	4	0	Not responded	Homemaker	Yes	Yes	No	Yes	>5 Km	3 times or more	Market	Above all	No	Vegetarian	No						7	Y
Sitiparamita Mishra	35	Talcher	Kankili	Kakudi	Yes	4	0	Not responded	Homemaker	Yes	Yes	No	Yes	>5 Km	3 times or more	Market	PDS	No	vegetarian	No						7	Y
Anupama Mohapatra	30	Talcher	Kankili	Kakudi	Yes	6	1	Not responded	Homemaker	Yes	Yes	Yes	Yes	>5 Km	3 times or more	Kitchen garden	PDS	Yes	Backyard poultry/goatary	Yes	No	No		3 or more	Rectangle	6	Y
Dipti Sahoo	14	Talcher	Brajanathpur	Belapada	No	8	0	>10000	Student	Yes	Yes	No	Yes	<5 Km	3 times or more	Kitchen garden	PDS	Yes	Market	Yes	No	Yes		3 or more	Rectangle	8	Y
Priti Sahoo	15	Talcher	Brajanathpur	Belapada	No	4	0	5000-10000	Student	Yes	Yes	Yes	Yes	<5 Km	3 times or more	Kitchen garden	PDS	Yes	Market	Yes	Yes	No		3 or more	Rectangle	7	Y
Pragyaparamita Prusty	25	Talcher	Brajanathpur	Belapada	Yes	6	1	>10000	Homemaker	Yes	Yes	Yes	Yes	<5 Km	3 times or more	Kitchen garden	Agricultural land	Yes	Backyard poultry/goatary	Yes	Yes	No		3 or more	Round bed	8	Y
Smita Dadia	28	Talcher	Brajanathpur	Belapada	Yes	7	0	>10000	Homemaker	Yes	Yes	Yes	Yes	<5 Km	3 times or more	Kitchen garden	Market	Yes	Market	Yes	Yes	Yes		3 or more	Round bed	8	Y
Lisa Sahu	34	Talcher	Brajanathpur	Belapada	Yes	5	1	5000-10000	Homemaker	No	Yes	Yes	Yes	<5 Km	3 times or more	Market	PDS	Yes	Market	No						5	N
Sucharita Mishra	36	Talcher	kankili	Kakudi	Yes	6	0	>10000	Community cadre (ASHA/ AWW/ ANM/ CRP/ ANY OTHER)	Yes	Yes	Yes	Yes	<5 Km	3 times or more	Kitchen garden	Agricultural land	Yes	Market	Yes	Yes	Yes		3 or more	Rectangle	8	Y
Babita Debata	38	Talcher	kankili	Kakudi	Yes	5	0	Not responded	Homemaker	Yes	Yes	No	Yes	<5 Km	3 times or more	Kitchen garden	PDS	Yes	Market	Yes	Yes	No		3 or more	Round bed	7	Y
Baitsnabi Tripathy	40	Talcher	kankili	Kakudi	Yes	6	0	>10000	Homemaker	Yes	Yes	Yes	Yes	<5 Km	3 times or more	Market	PDS	Yes	Market	No						6	Y
Lucy Nayak	20	Talcher	kankili	Kakudi	No	6	1	5000-10000	Homemaker	No	Yes	Yes	Yes	<5 Km	3 times or more	Market	PDS	Yes	Market	No						5	N
Baistanabi Tripathy	36	Talcher	kankili	Kakudi	Yes	5	0	>10000	Community cadre (ASHA/ AWW/ ANM/ CRP/ ANY OTHER)	Yes	Yes	Yes	Yes	<5 Km	3 times or more	Market	Agricultural land	Yes	Market	Yes	No	Yes		3 or more	Rectangle	7	Y
Subhapriya Mohanty	29	Talcher	kankili	Kakudi	Yes	7	0	5000-10000	Homemaker	Yes	Yes	Yes	Yes	<5 Km	3 times or more	Kitchen garden	PDS	Yes	Backyard poultry/goatary	Yes	No	Yes		3 or more	Landless	6	Y
Sulochana Nanda	29	Talcher	kankili	Kakudi	Yes	6	0	>10000	Homemaker	Yes	Yes	Yes	Yes	<5 Km	3 times or more	Kitchen garden	Market	Yes	Market	Yes	Yes	Yes			Rectangle	9	Y
Mamuni Mishra	30	Talcher	kankili	Kakudi	Yes	8	1	>10000	Homemaker	Yes	Yes	Yes	Yes	<5 Km	3 times or more	Kitchen garden	Market	Yes	Market	Yes	Yes	Yes		3 or more	Rectangle	8	Y
Mamata Satpathy	34	Talcher	kankili	Kakudi	Yes	6	0	5000-10000	Homemaker	No	Yes	Yes	Yes	<5 Km	3 times or more	Market	PDS	Yes	Market	No						5	N
Smita Dadia	26	Talcher	Brajanathpur	Belapada	Yes	6	0	5000-10000	Homemaker	Yes	Yes	Yes	Yes	<5 Km	3 times or more	Kitchen garden	PDS	Yes	Market	Yes	No	Yes		3 or more	Landless	8	Y
Mausumi Garnik	40	Talcher	Brajanathpur	Belapada	Yes	7	0	>10000	Homemaker	Yes	Yes	Yes	Yes	<5 Km	3 times or more	Kitchen garden	Agricultural land	Yes	Market	Yes	Yes	Yes		3 or more	Rectangle	8	Y
Subhashree Sahoo	22	Talcher	Brajanathpur	Belapada	No	4	1	5000-10000	Homemaker	Yes	Yes	No	Yes	<5 Km	3 times or more	Market	PDS	Yes	Market	No						5	N
